# Supplementary material for: Analysis of segregation distortion and its relationship to hybrid barriers in rice
Source: Rice (N Y). 2014 Aug 7;7:3. doi: 10.1186/s12284-014-0003-8 (PMC4884001; doi:10.1186/s12284-014-0003-8)
Supplement: Supplementary file 1 — Additional file 1: Table S1.: Physical locations of both end markers for each chromosome and linkage map coverage of the genome in two reciprocal F2 and eight BC1F1 populations. (XLSX 19 KB) [file 12284_2014_3_MOESM1_ESM.xlsx]

## Sheet: genom coverage
genome size (bp) Population	Chromosomes												Genome length		Genome coverage (%)
	Chr1	Chr2	Chr3	Chr4	Chr5	Chr6	Chr7	Chr8	Chr9	Chr10	Chr11	Chr12	in pop	whole
	45038604	36792247	37312367	36060865	30073438	32124789	30357780	28530027	23895721	23703430	31219694	27679166
F2-ID													304808753	382788128	79.6286
start position	4386874	5345560	849179	9921980	566737	4737461	2577135	700896	13299376	1007208	1064485	330269
end position	44827738	33712314	30969636	35820506	20804578	27129778	29946480	28392501	20282458	21956120	30571622	25182182
chromosome length in pop.	40440864	28366754	30120457	25898526	20237841	22392317	27369345	27691605	6983082	20948912	29507137	24851913
chromosome coverage (%)	89.7916	77.0998	80.7251	71.8189	67.2947	69.7042	90.156	97.0613	29.2231	88.3792	94.5145	89.7856
F2-DI													304808753	382788128	79.6286
start position	4386874	5345560	849179	9921980	566737	4737461	2577135	700896	13299376	1007208	1064485	330269
end position	44827738	33712314	30969636	35820506	20804578	27129778	29946480	28392501	20282458	21956120	30571622	25182182
chromosome length in pop.	40440864	28366754	30120457	25898526	20237841	22392317	27369345	27691605	6983082	20948912	29507137	24851913
chromosome coverage (%)	89.7916	77.0998	80.7251	71.8189	67.2947	69.7042	90.156	97.0613	29.2231	88.3792	94.5145	89.7856
BC1F1-DI//D													343563246	382788128	89.7528
start position	2273698	5345560	849179	5028619	566737	4737461	1314691	700896	244321	1007208	1473128	630611
end position	44827738	34537750	34837541	35820506	22968913	31945290	29946480	28392501	23688432	22600903	30571622	27597679
chromosome length in pop.	42554040	29192190	33988362	30791887	22402176	27207829	28631789	27691605	23444111	21593695	29098494	26967068
chromosome coverage (%)	94.4835	79.3433	91.0914	85.3887	74.4916	84.6942	94.3145	97.0613	98.1101	91.0995	93.2056	97.4273
BC1F1-D//DI													348163143	382788128	90.9545
start position	2273698	5345560	849179	5028619	566737	546207	1314691	700896	244321	1007208	1064485	630611
end position	44827738	34537750	34837541	35820506	22968913	31945290	29946480	28392501	23688432	22600903	30571622	27597679
chromosome length in pop.	42554040	29192190	33988362	30791887	22402176	31399083	28631789	27691605	23444111	21593695	29507137	26967068
chromosome coverage (%)	94.4835	79.3433	91.0914	85.3887	74.4916	97.741	94.3145	97.0613	98.1101	91.0995	94.5145	97.4273
BC1F1-ID//I													337268095	382788128	88.1083
start position	2273698	12049354	849179	5028619	566737	4737461	1314691	700896	244321	1007208	1064485	630611
end position	44827738	34537750	34837541	35820506	22968913	31945290	29946480	28392501	23688432	22600903	30571622	27597679
chromosome length in pop.	42554040	22488396	33988362	30791887	22402176	27207829	28631789	27691605	23444111	21593695	29507137	26967068
chromosome coverage (%)	94.4835	61.1226	91.0914	85.3887	74.4916	84.6942	94.3145	97.0613	98.1101	91.0995	94.5145	97.4273
BC1F1-I//ID													348163143	382788128	90.9545
start position	2273698	5345560	849179	5028619	566737	546207	1314691	700896	244321	1007208	1064485	630611
end position	44827738	34537750	34837541	35820506	22968913	31945290	29946480	28392501	23688432	22600903	30571622	27597679
chromosome length in pop.	42554040	29192190	33988362	30791887	22402176	31399083	28631789	27691605	23444111	21593695	29507137	26967068
chromosome coverage (%)	94.4835	79.3433	91.0914	85.3887	74.4916	97.741	94.3145	97.0613	98.1101	91.0995	94.5145	97.4273
BC1F1-ID//D													343971889	382788128	89.8596
start position	2273698	5345560	849179	5028619	566737	4737461	1314691	700896	244321	1007208	1064485	630611
end position	44827738	34537750	34837541	35820506	22968913	31945290	29946480	28392501	23688432	22600903	30571622	27597679
chromosome length in pop.	42554040	29192190	33988362	30791887	22402176	27207829	28631789	27691605	23444111	21593695	29507137	26967068
chromosome coverage (%)	94.4835	79.3433	91.0914	85.3887	74.4916	84.6942	94.3145	97.0613	98.1101	91.0995	94.5145	97.4273
BC1F1-D//ID
start position	2273698	12049354	849179	5028619	566737	546207	1314691	700896	244321	5224596	1064485	630611	332426449	382788128	86.8435
end position	44827738	34537750	34837541	35820506	22968913	27129778	29946480	28392501	23688432	22600903	30571622	27597679
chromosome length in pop.	42554040	22488396	33988362	30791887	22402176	26583571	28631789	27691605	23444111	17376307	29507137	26967068
chromosome coverage (%)	94.4835	61.1226	91.0914	85.3887	74.4916	82.751	94.3145	97.0613	98.1101	73.3071	94.5145	97.4273
BC1F1-DI//I													352578288	382788128	92.1079
start position	2273698	930415	849179	5028619	566737	546207	1314691	700896	244321	1007208	1064485	630611
end position	44827738	34537750	34837541	35820506	22968913	31945290	29946480	28392501	23688432	22600903	30571622	27597679
chromosome length in pop.	42554040	33607335	33988362	30791887	22402176	31399083	28631789	27691605	23444111	21593695	29507137	26967068
chromosome coverage (%)	94.4835	91.3435	91.0914	85.3887	74.4916	97.741	94.3145	97.0613	98.1101	91.0995	94.5145	97.4273
BC1F1-I//DI													325914782	382788128	85.1423
start position	2273698	5345560	849179	5028619	566737	4737461	2577135	17495559	244321	1007208	1064485	630611
end position	44827738	34537750	34837541	35820506	22968913	31945290	29946480	28392501	23688432	22600903	30571622	27597679
chromosome length in pop.	42554040	29192190	33988362	30791887	22402176	27207829	27369345	10896942	23444111	21593695	29507137	26967068
chromosome coverage (%)	94.4835	79.3433	91.0914	85.3887	74.4916	84.6942	90.156	38.1946	98.1101	91.0995	94.5145	97.4273
